# Supplementary material for: Interactive multiobjective optimization for finding the most preferred exercise therapy modality in knee osteoarthritis
Source: Ann Med. 2022 Jan 13;54(1):181–94. doi: 10.1080/07853890.2021.2024876 (PMC8759734; doi:10.1080/07853890.2021.2024876)
Supplement: Supplemental Material [file IANN_A_2024876_SM1855.zip]

Archive with 2 entries (2 files):
- Supplementary_material_A_B_and_C_knee_OA_22.6.2020_.pdf
- Supplementary_material_D_cost_assessment.pdf
